# Supplementary material for: The impact of feature selection on one and two-class classification performance for plant microRNAs
Source: PeerJ. 2016 Jun 21;4:e2135. doi: 10.7717/peerj.2135 (PMC4924126; doi:10.7717/peerj.2135)
Supplement: Table S2 — All feature selection methods except for the last two and the selected features as well as information on how to calculate them. [file peerj-04-2135-s003.xlsx]

## Sheet: Individual
		Different feature selection methods and their performance statistics
	LIG			OCC k-Means			SVM			stdv SVM						OCC k-Means			SVM			stdv SVM						OCC k-Means			SVM			stdv SVM
			k	SP	SE	ACC	SP	SE	ACC	SP	SE	ACC			k	SP	SE	ACC	SP	SE	ACC	SP	SE	ACC			k	SP	SE	ACC	SP	SE	ACC	SP	SE	ACC
	LIG_ath	LIG_ath	55	70.37	48.44	69.42	90.7	60.6	81.28	2.18899	8.28691	1.94895		RFC_ath	25	85.16	71.05	84.55	98.7	95	97.57	1.53659	2.94264	1.47926		RFS_ath	25.5714	88.83	70.44	88.04	99	94.4	97.57	1.18585	3.65711	1.37511
	LIG_gma	LIG_ gma	30	75.6	51.12	75.11	96.7	49.4	88.54	1.36724	9.38313	2.09488		RFC_gma	15	75.13	67.62	74.98	99.7	90.4	98.125	0.653668	5.68289	1.07583		RFS_gma	25	86.14	70.25	85.83	99.5	86.7	97.29	1.04212	8.79079	1.2227
	LIG_osa	LIG_osa	70	57.8967	69.7692	58.9587	83.9	82.4	83.12	2.88976	4.88432	2.92075		RFC_osa	60	76.18	70.38	75.66	97.5	92.4	94.96	1.34371	2.99548	1.56883		RFS_osa	15	84.45	71.4	83.29	96.5	93.2	94.83	2.58535	2.63164	1.80829
	LIG_ppt	LIG_ppt	45	66.2695	63.2857	66.1196	86.9	68.2	80.42	4.56626	4.1695	2.79838		RFC_ppt	30	94.25	72.71	93.17	99	96.2	98.02	0.843686	3.06353	1.03681		RFS_ppt	65	94.25	74.66	93.27	100	95.3	98.35	0.395285	3.01169	1.04041
	LIG_ptc	LIG_ptc	55	69.0151	59.087	68.4714	91.2	78.5	86.5	3.93334	7.09574	3.58463		RFC_ptc	40	71.15	65.65	70.85	99	93.6	96.98	1.03354	3.20329	1.30678		RFS_ptc	20	85.9	70.86	85.07	99	93.6	96.98	1.23016	3.65093	1.6308
	LIG_sbi	LIG_sbi	35	64.4081	55.1538	64.1146	95	65.6	87.68	1.58114	8.35795	2.0111		RFC_sbi	18	82.32	70.53	81.95	99	86.3	95.83	1.66667	5.95844	1.71088		RFS_sbi	30	91	73	90.54	99.5	87.8	96.56	1.09449	6.79608	2.18774
	LIG_zma	LIG_zma	25	66.5063	55.6667	66.266	97.2	56.7	89.27	2.22439	8.68377	2.51963		RFC_zma	15	93.57	71	93.07	99.7	90.7	97.97	0.790569	6.10264	1.19042		RFS_zma	17	96.63	80	96.26	99.7	96.9	99.19	0.645497	3.68003	0.796778
	Avg	Average	45	67.1522	57.5032	66.9229	91.6571	65.9143	85.2586	2.67873	7.2659	2.55405		Average	29	82.5371	69.8486	82.0329	98.9429	92.0857	97.065	1.12406	4.27842	1.3384		Average	7	89.6	72.9443	88.9	99.0286	92.5571	97.2529	1.16839	4.60261	1.4374
	OCC km			OCC k-Means			SVM			stdv SVM						OCC k-Means			SVM			stdv SVM						OCC k-Means			SVM			stdv SVM
			k	SP	SE	ACC	SP	SE	ACC	SP	SE	ACC			k	SP	SE	ACC	SP	SE	ACC	SP	SE	ACC			k	SP	SE	ACC	SP	SE	ACC	SP	SE	ACC
	SFC_ath	SFC_ath	20	98.14	80.83	97.39	98	92.8	96.36	1.29099	3.22084	1.10921		HIC_ath	20	92.78	77.22	92.11	99.2	94.4	97.74	1.0623	4.23301	1.36002		HIG_ath	35	87.8	70.17	87.02	99.7	95.6	98.44	0.395285	2.19114	0.754823
	SFC_gma	SFC_gma	20	97.9	71.37	97.38	98.5	89.2	96.87	1.34095	4.80292	0.703071		HIC_gma	14	92.32	72	91.926	99.7	95.2	98.96	1.06744	2.48022	0.87841		HIG_gma	18	71.51	71.75	71.51	99.5	94	98.5	0.667147	4.64006	0.857576
	SFC_osa	SFC_osa	55	96.84	79.8	95.32	96	91.2	93.57	0.790569	3.10062	1.47646		HIC_osa	60	93.3174	71.7179	91.3853	98.2	94.2	96.22	1.32419	2.01915	1.21521		HIG_osa	100	73.0479	64.6154	72.2936	99	94.5	96.72	0.874007	1.51547	0.949202
	SFC_ppt	SFC_ppt	18	98.03	82.04	97.2	99	92.9	96.87	0.843686	2.45904	1.12321		HIC_ppt	25	97.1889	73.7619	96.012	99.7	96.7	98.68	0.527046	2.80598	1.09631		HIG_ppt	35	88.8665	72.4762	88.0431	99.5	97.6	98.84	0.645497	3.96031	1.3413
	SFC_ptc	SFC_ptc	40	95.17	73.78	94	96.5	90.6	94.28	2.24859	2.88086	1.51742		HIC_ptc	35	88.8967	71.6957	87.9548	99	93.6	96.98	0.533718	2.88086	1.24367		HIG_ptc	45	85.9773	70.7391	85.1429	99.5	96.1	98.25	0.885071	3.20329	1.28518
	SFC_sbi	SFC_sbi	20	94.89	74.77	94.25	99.2	89.3	96.78	1.56458	3.03389	1.63098		HIC_sbi	17	94.0202	71.8462	93.3171	99.2	95.4	98.29	0.645497	4.60469	1.40984		HIG_sbi	20	86.4458	72.9231	86.0171	99.5	94.7	98.29	0.986013	4.86504	0.795542
	SFC_zma	SFC_zma	13	94.04	73.66	93.588	99.5	94.8	98.58	0.527046	8.61259	1.59711		HIC_zma	12	99.4005	72.2222	98.798	100	96.9	99.39	0	3.55236	0.681766		HIG_zma	18	81.5516	74.2222	81.3892	99.7	97.9	99.3	0.395285	3.32871	0.57338
	Avg	Average	26.5714	96.43	76.6071	95.5897	98.1	91.5429	96.1871	1.22949	4.01582	1.30821		Average	26.1429	93.9891	72.9234	93.0719	99.2857	95.2	98.0371	0.737169	3.22518	1.12646		Average	38.7143	82.1713	70.9851	81.6308	99.4857	95.7714	98.3343	0.692615	3.38629	0.936715
				OCC k-Means			SVM			stdv SVM						OCC k-Means			SVM			stdv SVM
			k	SP	SE	ACC	SP	SE	ACC	SP	SE	ACC			k	SP	SE	ACC	SP	SE	ACC	SP	SE	ACC
		PCF_ath	40	86.5239	60.2778	85.3855	94	73.3	87.52	3.00751	6.25257	1.47926		ZNF_ath	30	89.02	72.61	88.31	99.7	92.8	97.57	0.790569	2.04962	0.709718
		PCF_gma	20	74.8917	63.125	74.6593	96	50.6	88.12	1.86801	14.1394	3.01904		ZNF_gma	17	70.2	71.3	70.18	99.7	84.3	97.08	0.61145	9.30082	1.53722
		PCF_osa	85	78.0554	61.1538	76.5436	82.1	83.1	82.6	5.43906	4.59315	2.55817		ZNF_osa	60	74.86	71.1	74.5	97	92.9	94.96	1.68737	2.33024	1.52479
		PCF_ppt	40	80.4358	62.1429	79.5167	90.7	76.3	85.69	3.44601	2.92684	2.91211		ZNF_ppt	35	88.89	70.47	87.96	99.2	94.3	97.53	0.843686	2.55945	0.674814
		PCF_ptc	30	79.5365	70.3478	79.0333	88.4	76.4	83.96	4.27183	4.72577	2.93281		ZNF_ptc	40	76.35	74.26	76.24	98.7	93.1	96.66	1.10835	3.3939	1.33853
		PCF_sbi	25	68.7809	65.2308	68.6683	90.7	64.9	84.28	4.8965	11.0955	4.53964		ZNF_sbi	20	75.83	71.46	75.69	99.5	90.8	97.34	0.883883	4.13449	1.43763
		PCF_zma	13	74.194	70	74.101	96	79.4	92.71	1.32419	13.1871	2.41862		ZNF_zma	15	92.9	70.9	92.36	99.5	91.8	97.97	0.645497	4.96215	1.08583
		Average	36.1429	77.4883	64.6112	76.844	91.1286	72	86.4114	3.46473	8.13148	2.83709		Average	31	81.15	71.7286	80.7486	99.0429	91.4286	97.0157	0.938687	4.10438	1.18693
		Average accuracy of classifiers trained																														Difference between SVM and OCC accuracy.
			OCC-SFC	SVM-SFC	OCC-HIC	SVM-HIC	OCC-HIG	SVM-HIG	OCC-LIG	SVM-LIG	OCC-RFC	SVM-RFC	OCC-RFS	SVM-RFS	OCC-PCF	SVM-PCF	OCC-ZNF	SVM-ZNF	OCC-AVG	SVM-AVG	Delta-Avg												SFC	HIC	RFS	PCF	RFC	ZNF	HIG	LIG
		ath	97.39	96.36	92.11	97.74	87.02	98.44	69.42	81.28	84.55	97.57	88.04	97.57	85.3855	87.52	88.31	97.57	86.5282	94.2563	7.72806	8.05153										ath	-1.03	5.63	9.53	2.1345	13.02	9.26	11.42	11.86
		gma	97.38	96.87	91.926	98.96	71.51	98.5	75.11	88.54	74.98	98.125	85.83	97.29	74.6593	88.12	70.18	97.08	80.1969	95.4356	15.2387	10.928										gma	-0.51	7.034	11.46	13.4607	23.145	26.9	26.99	13.43
		osa	95.32	93.57	91.3853	96.22	72.2936	96.72	58.9587	83.12	75.66	94.96	83.29	94.83	76.5436	82.6	74.5	94.96	78.4939	92.1225	13.6286	11.2496										osa	-1.75	4.8347	11.54	6.0564	19.3	20.46	24.4264	24.1613
		comb_ppt	97.2	96.87	96.012	98.68	88.0431	98.84	66.1196	80.42	93.17	98.02	93.27	98.35	79.5167	85.69	87.96	97.53	87.6614	94.3	6.63858	9.24944										comb_ppt	-0.33	2.668	5.08	6.1733	4.85	9.57	10.7969	14.3004
		ptc	94	94.28	87.9548	96.98	85.1429	98.25	68.4714	86.5	70.85	96.98	85.07	96.98	79.0333	83.96	76.24	96.66	80.8453	93.8238	12.9785	9.72914										ptc	0.28	9.0252	11.91	4.9267	26.13	20.42	13.1071	18.0286
		sbi	94.25	96.78	93.32	98.29	86.0171	98.29	64.1146	87.68	81.95	95.83	90.54	96.56	68.6683	84.28	75.69	97.34	81.8187	94.3812	12.5625	10.7535										sbi	2.53	4.97	6.02	15.6117	13.88	21.65	12.2729	23.5654
		zma	93.588	98.58	98.798	99.39	81.3892	99.3	66.266	89.27	93.07	97.97	96.26	99.19	74.101	92.71	92.36	97.97	86.979	96.7975	9.81847	9.81595										zma	4.992	0.592	2.93	18.609	4.9	5.61	17.9108	23.004
		Average	95.5897	96.1871	93.0723	98.0371	81.6308	98.3343	66.9229	85.2586	82.0329	97.065	88.9	97.2529	76.844	86.4114	80.7486	97.0157	83.2176	94.4453	11.2276	9.3246										Average	1.63171	4.96484	8.35286	9.56747	15.0321	16.2671	16.7034	18.3357
				96.1871		98.0371		98.3343		85.2586		97.065		97.2529		86.4114		97.0157														SD	2.35914	2.75755	3.63805	6.24597	8.35572	8.00402	6.61161	5.25133
				0.597429
		SD	1.57846	1.58233	3.22405	1.04656	6.45211	0.740846	4.59897	3.33976	8.17321	1.13849	4.34678	1.28079	4.84212	3.14915	7.9342	0.921503	3.46159	1.3286	2.97592
			Summary of FS methods in respect to species
			FS methods	OCC	TCC	OCC-SD	TCC-SD
			SFC	95.5897	96.1871	1.57846	1.58233
			HIC	93.0723	98.0371	3.22405	1.04656
			HIG	81.6308	98.3343	6.45211	0.740846
			LIG	66.9229	85.2586	4.59897	3.33976
			RFC	82.0329	97.065	8.17321	1.13849
			RFS	88.9	97.2529	4.34678	1.28079
			PCF	76.844	86.4114	4.84212	3.14915
			ZNF	80.7486	97.0157	7.9342	0.921503

## Sheet: Combined
				OCC k-Means			SVM			stdv SVM						OCC k-Means			SVM			stdv SVM						OCC k-Means			SVM			stdv SVM
			k	SP	SE	ACC	SP	SE	ACC	SP	SE	ACC			k	SP	SE	ACC	SP	SE	ACC	SP	SE	ACC			k	SP	SE	ACC	SP	SE-	ACC	SP	SE	ACC
		LIG_comb_ath	55	69.6247	51.6111	68.8434	75	95.5	89.08	0.0156458	0.0657342	0.0238523		RFC_comb_ath	20	82.0227	74.8889	81.7133	99.7	94.4	98.09	0.00645497	0.0187486	0.00754823		RFS_comb_ath	25	88.7	70.3	87.9	100	95	98.4	0.00603807	0.037037	0.0107902
		LIG_comb_ gma	25	61.2922	49.25	61.0543	96.7	48.2	88.33	0.0136072	0.100173	0.0216562		RFC_comb_gma	10	80.2972	69.375	80.0815	99.7	91.6	98.33	0.0061145	0.0921777	0.0170103		RFS_comb_gma	11	79.17	71.87	79.03	100	91.6	98.54	0	0.10811	0.0191445
		LIG_comb_osa	65	57.4584	70.0513	58.5849	90.4	88.2	89.29	0.0404188	0.0278609	0.0188563		RFC_comb_osa	55	86.7985	72.1538	85.4885	98	94.2	96.1	0.0134371	0.0183435	0.0107921		RFS_comb_osa	65	89.96	70.28	88.2	98.5	94.5	96.47	0.0114867	0.0333307	0.0202824
		LIG_comb_ppt	50	71.0327	57.5714	70.3565	97	83.9	92.43	0.0188654	0.0401559	0.0193392		RFC_comb_ppt	25	93.6524	72.5238	92.5909	99.2	94.8	97.69	0.00527046	0.0388808	0.0132732		RFS_comb_ppt	25	96.5	73.4	95.33	100	95.7	98.5	0.00874007	0.0218794	0.0107915
		LIG_comb_ptc	60	78.9244	61.3913	77.9643	91.4	80.3	87.3	0.0323824	0.0317965	0.0237212		RFC_comb_ptc	35	88.5013	72.8261	87.6429	98.2	93.6	96.5	0.0125877	0.0313985	0.0112551		RFS_comb_ptc	30	85.88	70.82	85.06	99.5	93.6	97.3	0.0061145	0.0228717	0.0102118
		LIG_comb_sbi	25	69.4937	60.9231	69.222	95.77	77.1	91.1	0.0238994	0.0679608	0.0202824		RFC_comb_sbi	19	87.7859	70.2308	87.2293	99.5	94.7	98.29	0.00874007	0.0725238	0.0148832		RFS_comb_sbi	13	89.85	71.07	89.25	99.7	97.7	99.24	0.00527046	0.0353437	0.00889442
		LIG_comb_zma	19	78.6599	61.1111	78.2709	98.2	69.1	92.5	0.00527046	0.0368003	0.0097585		RFC_comb_zma	14	95.6549	71.1111	95.1108	99.2	92.8	97.97	0.00874007	0.0508469	0.0106474		RFS_comb_zma	8	97.25	78.88	96.84	100	96.9	99.39	0	0.0350877	0.00673401
		Average	42.7143	69.498	58.8442	69.1852	92.0671	77.4714	90.0043	0.0214414	0.0529259	0.019638		Average	25.4286	87.8161	71.8728	87.1225	99.0714	93.7286	97.5671	0.00876356	0.0461314	0.0122014		Average	25.2857	89.6157	72.3743	88.8014	99.6714	95	98.2629	0.00537855	0.0419515	0.012407
				OCC k-Means			SVM			stdv SVM						OCC k-Means			SVM			stdv SVM						OCC k-Means			SVM			stdv SVM
			k	SP	SE	ACC	SP	SE	ACC	SP	SE	ACC			k	SP	SE	ACC	SP	SE	ACC	SP	SE	ACC			k	SP	SE	ACC	SP	SE	Acc	SP	SE	ACC
		SFC_comb_ath	16	96.76	81.9	96.11	98.7	93.9	97.22	0.0137563	0.0468486	0.0149038		HIC_comb_ath	25	92.0504	72.3333	91.1952	99.7	95	98.26	0.00843686	0.0187486	0.0072696		HIG_comb_ath	50	74.9773	65.2222	74.5542	99.7	96.1	98.61	0.00645497	0.0435284	0.0149038
		SFC_comb_gma	18	98.06	77.37	97.65	99.5	92.8	98.33	0.0106744	0.0879079	0.0170457		HIC_comb_gma	15	86.9496	72.625	86.6667	100	92.8	98.75	0	0.0723102	0.000163966		HIG_comb_gma	30	83.3199	60.875	82.8765	99.7	94	98.75	0.0061145	0.0434038	0.0107583
		SFC_comb_osa	25	90.76	85.43	90.29	97.7	93.5	95.59	0.0102909	0.0225255	0.0131926		HIC_comb_osa	55	82.8186	71.9744	81.8486	98	94.7	96.34	0.0144938	0.0240173	0.0155334		HIG_comb_osa	80	50.2544	67.8974	51.8326	98.7	94.2	96.47	0.0114867	0.0253516	0.0143571
		SFC_comb_ppt	15	98.9	80.38	98	99.2	96.7	98.35	0.0117851	0.0401559	0.0167538		HIC_comb_ppt	17	98.0932	80.7143	97.2201	100	96.2	98.68	0.00395285	0.020078	0.00696587		HIG_comb_ppt	35	81.4458	72.619	81.0024	99.7	97.6	99	0.00642568	0.0326575	0.00935326
		SFC_comb_ptc	35	94.2	77.21	93.28	98	94	96.5	0.0191042	0.0364404	0.0237948		HIC_comb_ptc	35	91.9773	71.6957	90.8667	100	94.8	98.09	0	0.03539	0.013201		HIG_comb_ptc	50	72.8564	73.0435	72.8667	99.2	94.8	97.62	0.00653668	0.0291558	0.00826723
		SFC_comb_sbi	15	94.4	77.08	93.85	99	93.1	97.53	0.0177267	0.0659976	0.022589		HIC_comb_sbi	18	97.1058	72.4615	96.3244	99.7	94.7	98.48	0.000112847	0.0259596	0.000174044		HIG_comb_sbi	30	81.5164	67.0769	81.0585	99.5	96.2	98.67	0.00527046	0.0382473	0.00894984
		SFC_comb_zma	18	98.57	76.44	98.07	98.7	92.8	97.57	0.00645497	0.0646986	0.0108583		HIC_comb_zma	4	97.8388	85.1111	97.5567	100	95.9	99.19	0	0.0433301	6.91539e-05		HIG_comb_zma	7	83.4131	84.1111	83.4286	99.7	97.9	99.39	0.00645497	0.0221914	0.00706269
		Average	20.2857	95.95	79.4014	95.3214	98.6857	93.8286	97.2986	0.0128275	0.0520821	0.0170197		Average	24.1429	92.4048	75.2736	91.6683	99.6286	94.8714	98.2557	0.00385662	0.034262	0.00619673		Average	40.2857	75.3976	70.1207	75.3742	99.4571	95.8286	98.3586	0.00696343	0.0335051	0.0105218
		Average accuracy of classifiers trained																																Difference between SVM and OCC accuracy.
															Combined		Individual
		Comb	OCC-SFC	SVM-SFC	OCC-HIC	SVM-HIC	OCC-HIG	SVM-HIG	OCC-LIG	SVM-LIG	OCC-RFC	SVM-RFC	OCC-RFS	SVM-RFS	Average OCC	Average SVM	OCC-AVG	SVM-AVG	diff OCC	diff SVM															SFC	HIC	RFS	RFC	LIG	HIG
		ath	96.11	97.22	91.1952	98.26	74.5542	98.61	68.8434	89.08	81.7133	98.09	87.9	98.4	83.386	96.61	86.5282	94.2563	-3.14217	2.35375														ath	1.11	7.0648	10.5	16.3767	20.2366	24.0558
		gma	97.65	98.33	86.6667	98.75	82.8765	98.75	61.0543	88.33	80.0815	98.33	79.03	98.54	81.2265	96.8383	80.1969	95.4356	1.02959	1.40271														gma	0.68	12.0833	19.51	18.2485	27.2757	15.8735
		osa	90.29	95.59	81.8486	96.34	51.8326	96.47	58.5849	89.29	85.4885	96.1	88.2	96.47	76.0408	95.0433	78.4939	92.1225	-2.45313	2.92083														osa	5.3	14.4914	8.27	10.6115	30.7051	44.6374
		comb_ppt	98	98.35	97.2201	98.68	81.0024	99	70.3565	92.43	92.5909	97.69	95.33	98.5	89.0833	97.4417	87.6614	94.3	1.42189	3.14167														comb_ppt	0.35	1.4599	3.17	5.0991	22.0735	17.9976
		ptc	93.28	96.5	90.8667	98.09	72.8667	97.62	77.9643	87.3	87.6429	96.5	85.06	97.3	84.6134	95.5517	80.8453	93.8238	3.76813	1.72792														ptc	3.22	7.2233	12.24	8.8571	9.3357	24.7533
		sbi	93.85	97.53	96.3244	98.48	81.0585	98.67	69.222	91.1	87.2293	98.29	89.25	99.24	86.1557	97.2183	81.8184	94.3812	4.33731	2.83708														sbi	3.68	2.1556	9.99	11.0607	21.878	17.6115
		zma	98.07	97.57	97.5567	99.19	83.4286	99.39	78.2709	92.5	95.1108	97.97	96.84	99.39	91.5462	97.6683	86.979	96.7975	4.56714	0.870833														zma	-0.5	1.6333	2.55	2.8592	14.2291	15.9614
		Average	95.3214	97.2986	91.6683	98.2557	75.3742	98.3586	69.1852	90.0043	87.1225	97.5671	88.8014	98.2629	84.5788	96.6245	83.2176	94.4453	1.36125	2.17926														Average	2.12	6.58737	9.46143	10.4447	20.8191	22.9844
		SD	2.95582	0.988238	5.90881	0.916967	11.1528	0.991706	7.52319	2.03282	5.40838	0.898753	6.02903	1.04232
		Summary of FS methods in respect to species
		FS methods	OCC	TCC	OCC-SD	TCC-SD
		SFC	95.3214	97.2986	2.95582	0.988238
		HIC	91.6683	98.2557	5.90881	0.916967
		HIG	75.3742	98.3586	11.1528	0.991706
		LIG	69.1852	90.0043	7.52319	2.03282
		RFC	87.1225	97.5671	5.40838	0.898753
		RFS	88.8014	98.2629	6.02903	1.04232

## Sheet: Stats
		OCC-SFC	SVM-SFC	OCC-HIC	SVM-HIC	OCC-HIG	SVM-HIG	OCC-LIG	SVM-LIG	OCC-RFC	SVM-RFC	OCC-RFS	SVM-RFS	OCC-PCF	SVM-PCF	OCC-ZNF	SVM-ZNF	OCC-AVG	SVM-AVG	Delta-Avg
	ath	97.39	96.36	92.11	97.74	87.02	98.44	69.42	81.28	84.55	97.57	88.04	97.57	85.3855	87.52	88.31	97.57	86.5282	94.2563	7.72806
	gma	97.38	96.87	91.926	98.96	71.51	98.5	75.11	88.54	74.98	98.125	85.83	97.29	74.6593	88.12	70.18	97.08	80.1969	95.4356	15.2387
	osa	95.32	93.57	91.3853	96.22	72.2936	96.72	58.9587	83.12	75.66	94.96	83.29	94.83	76.5436	82.6	74.5	94.96	78.4939	92.1225	13.6286
	comb_ppt	97.2	96.87	96.012	98.68	88.0431	98.84	66.1196	80.42	93.17	98.02	93.27	98.35	79.5167	85.69	87.96	97.53	87.6614	94.3	6.63858
	ptc	94	94.28	87.9548	96.98	85.1429	98.25	68.4714	86.5	70.85	96.98	85.07	96.98	79.0333	83.96	76.24	96.66	80.8453	93.8238	12.9785
	sbi	94.25	96.78	93.3171	98.29	86.0171	98.29	64.1146	87.68	81.95	95.83	90.54	96.56	68.6683	84.28	75.69	97.34	81.8184	94.3812	12.5629
	zma	93.588	98.58	98.798	99.39	81.3892	99.3	66.266	89.27	93.07	97.97	96.26	99.19	74.101	92.71	92.36	97.97	86.979	96.7975	9.81847
	Min	93.588	93.57	87.9548	96.22	71.51	96.72	58.9587	80.42	70.85	94.96	83.29	94.83	68.6683	82.6	70.18	94.96	78.4939	92.1225	6.63858
	Average	95.5897	96.1871	93.0719	98.0371	81.6308	98.3343	66.9229	85.2586	82.0329	97.065	88.9	97.2529	76.844	86.4114	80.7486	97.0157	83.2176	94.4453	11.2277	OCC	SVM
	Max	97.39	98.58	98.798	99.39	88.0431	99.3	75.11	89.27	93.17	98.125	96.26	99.19	85.3855	92.71	92.36	97.97	87.6614	96.7975	15.2387	Avg	Avg
	Range	3.802	5.01	10.8432	3.17	16.5331	2.58	16.1513	8.85	22.32	3.165	12.97	4.36	16.7172	10.11	22.18	3.01	9.16752	4.675	8.60014	15.1896	5.03188
		SFC	HIC	HIG	LIG	RFC	RFS	PCF	ZNF	Min	Avg	Max	delta	<90
	OCC	95.5897	93.0719	81.6308	66.9229	82.0329	88.9	76.844	80.7486	66.9229	83.2176	95.5897	28.6668	2
	SVM	98.58	99.39	99.3	89.27	97.97	99.19	92.71	97.97	89.27	96.7975	99.39	10.12	7
		OCC	SVM	diff
	SFC	95.5897	98.58	2.99029
	HIC	93.0719	99.39	6.31811
	RFS	88.9	99.19	10.29
	RFC	82.0329	97.97	15.9371
	HIG	81.6308	99.3	17.6692
	ZNF	80.7486	97.97	17.2214
	PCF	76.844	92.71	15.866
	LIG	66.9229	89.27	22.3471
